# Supplementary material for: Linguistic challenges of writing papers in English for scholarly publication: Perceptions of Chinese academics in science and engineering
Source: PLoS One. 2025 May 27;20(5):e0324760. doi: 10.1371/journal.pone.0324760 (PMC12111667; doi:10.1371/journal.pone.0324760)
Supplement: S4 Table — (XLS) [file pone.0324760.s004.xls]

## Sheet: Sheet7
Groups	Table 3	Table 4	Table 5	Table 6, 10 and 11							Table 7				Table 8					Table 9				Table 12, 16, 17, 18 and 19								Table 13				Table 14				Table 15					Tables	Tests
	Attitudes toward paper publication	Attitudes toward importance of English language	Paper publication experiences	Challenges							University teachers and researchers				Doctoral students					Master's students				1 university teachers and researchers	Online platforms and software tools	Assisstance from advisors	Assisstance from native Chinese speakers	Assisstance from native English speakers	Editing companies			University teachers and researchers				Doctoral students				Master's students					Table3	Independent-Samples Kruskal-Wallis Test
	points	points	points	Grammar	Words	Sentence construction	Cohesive devices	Coherence			Challenges	Points			Challenges	Points				Challenges	Points				6	6	6	6	6			Strategies	points			Strategies	Points			Strateges		points			Table4	Independent-Samples Kruskal-Wallis Test
1 University teachers and researchers	6	6	2	6	6	6	6	6			1 Grammar	6			1 Grammar	6				1 Grammar	6				6	6	6	6	6			1 Online platforms and software tools	6			1 Online platforms and software tools	6			1 Online platforms and software tools		6			Table5	Independent-Samples Kruskal-Wallis Test
	6	6	2	6	6	6	6	6				6				6					6				6	6	6	6	6				6				6					6			Table6	Independent-Samples Kruskal-Wallis Test
	6	6	2	6	6	6	6	6				6				6					6				6	6	6	6	6				6				6					6			Table7	Independent-Samples Kruskal-Wallis Test
	6	6	2	6	6	6	6	6				6				6					6				6	6	6	6	6				6				6					6			Table8	Independent-Samples Kruskal-Wallis Test
	6	6	2	6	6	6	6	6				6				6					6				6	5	6	6	6				6				6					6			Table9	Independent-Samples Kruskal-Wallis Test
	6	6	2	6	6	6	6	6				6				6					6				6	4	6	6	6				6				6					6			Table10	Independent-Samples Kruskal-Wallis Test
	6	6	2	6	6	6	6	6				6				6					6				6	3	6	5	6				6				6					6			Table11	Independent-Samples Kruskal-Wallis Test
	6	6	2	6	6	6	6	6				6				6					6				6	3	6	5	6				6				6					6			Table12	Independent-Samples Kruskal-Wallis Test
	6	6	2	6	6	6	6	6				6				6					6				6	3	6	5	6				6				6					6			Table13	Independent-Samples Kruskal-Wallis Test
	6	6	2	6	6	6	6	6				6				6					6				6	3	6	5	6				6				6					6			Table14	Independent-Samples Kruskal-Wallis Test
	6	6	2	5	6	6	6	6				5				6					6				6	3	6	5	6				6				6					6			Table15	Independent-Samples Kruskal-Wallis Test
	6	6	2	5	6	6	6	6				5				6					6				6	2	6	5	6				6				6					6			Table16	Independent-Samples Kruskal-Wallis Test
	6	6	2	5	6	6	6	6				5				6					6				6	2	6	5	6				6				6					6			Table17	Independent-Samples Kruskal-Wallis Test
	6	6	2	5	6	6	6	6				5				6					6				6	2	6	5	6				6				6					6			Table18	Independent-Samples Kruskal-Wallis Test
	6	6	2	5	6	6	6	6				5				6					6				6	2	6	5	6				6				6					6			Table19	Independent-Samples Kruskal-Wallis Test
	6	6	2	5	6	6	6	6				5				6					6				6	2	6	5	6				6				6					6
	6	6	2	5	6	6	6	6				5				6					6				6	2	6	5	6				6				6					6
	6	6	2	5	6	6	6	6				5				5					6				6	2	6	5	6				6				6					6
	6	6	2	5	6	6	6	6				5				5					6				6	2	6	5	6				6				6					6
	6	6	2	5	6	6	6	6				5				5					6				6	2	6	5	6				6				6					6
	6	6	2	5	6	6	6	6				5				5					6				6	2	6	5	6				6				6					6
	6	6	2	5	6	6	6	6				5				5					6				6	2	6	5	5				6				6					6
	6	6	2	5	6	6	6	6				5				5					6				6	2	6	4	5				6				6					6
	6	6	2	5	6	6	6	6				5				5					6				6	2	6	4	5				6				6					6
	6	6	2	5	6	6	6	6				5				5					6				6	2	6	4	5				6				6					6
	6	6	2	5	6	6	6	6				5				5					6				6	2	6	4	5				6				6					6
	6	6	2	5	6	6	6	6				5				5					6				6	1	5	4	5				6				6					6
	6	6	2	5	6	6	6	6				5				5					6				6	1	5	4	5				6				6					6
	6	6	2	5	6	6	6	6				5				5					6				6	1	5	4	5				6				6					6
	6	6	2	5	6	6	6	5				5				5					6				6	1	5	4	5				6				6					6
	6	6	2	5	6	6	6	5				5				5					6				6	1	5	4	5				6				6					6
	6	6	2	4	6	6	6	5				4				5					6				6	1	5	4	5				6				6					6
	6	6	2	4	6	6	6	5				4				5					6				6	1	5	4	5				6				6					6
	6	6	2	4	6	6	6	5				4				5					6				6	1	5	4	4				6				6					6
	6	6	2	4	6	6	6	5				4				5					6				6	1	5	4	4				6				6					6
	6	6	2	4	6	6	6	5				4				5					6				5	1	5	4	4				6				6					6
	6	6	2	4	6	6	6	5				4				5					6				5	1	5	3	4				5				6					6
	6	6	2	4	6	6	6	5				4				5					6				5	1	5	3	4				5				6					6
	6	6	2	4	6	6	6	5				4				5					6				5	1	5	3	4				5				6					6
	6	6	2	4	6	6	6	5				4				5					6				5	1	5	3	4				5				6					6
	6	6	2	3	6	6	6	4				3				5					6				5	1	5	3	4				5				6					6
	6	6	2	3	6	6	6	4				3				5					6				5	1	5	3	4				5				6					6
	6	6	2	3	6	6	6	4				3				5					6				5	1	5	3	4				5				6					6
	6	6	2	3	5	6	6	4				3				5					6				5	1	5	3	4				5				6					6
	6	6	2	3	5	6	5	4				3				5					6				5	1	5	3	4				5				6					6
	6	5	2	3	5	6	5	4				3				5					6				4	1	5	3	4				5				6					6
	6	5	2	3	5	6	5	4				3				5					6				4	1	5	2	4				4				6					6
	6	5	2	3	5	6	5	4				3				5					6				4	1	5	2	4				4				6					6
	6	5	2	3	5	6	5	4				3				5					6				4	1	5	2	4				4				6					6
	6	5	2	3	5	6	5	4				3				5					6				4	1	5	2	4				4				6					6
	6	5	2	3	5	6	5	4				3				5					6				4	1	5	2	3				4				6					6
	6	5	2	3	5	6	5	4				3				5					6				4	1	5	2	3				4				6					6
	6	5	2	3	5	6	5	4				3				5					6				4	1	5	2	3				4				6					6
	6	5	2	3	5	6	5	4				3				5					6				4	1	5	2	3				4				5					6
	6	5	2	3	5	6	5	4				3				5					6				4	1	5	2	3				4				5					6
	6	5	2	3	5	6	5	4				3				5					6				4	1	5	2	3				4				5					6
	6	5	2	3	5	6	5	4				3				5					6				4	1	5	2	3				4				5					6
	6	5	2	3	5	6	5	4				3				5					6				4	1	5	2	3				4				5					6
	6	5	2	2	5	5	5	4				2				5					6				4	1	5	2	3				4				5					6
	6	5	2	2	5	5	5	4				2				4					6				4	1	4	2	3				4				5					6
	6	5	2	2	5	5	5	4				2				4					6				4	1	4	2	3				4				4					6
	6	5	2	2	5	5	5	4				2				4					6				4	1	4	2	2				4				4					6
	6	5	2	2	4	5	5	4				2				4					6				4	1	4	2	2				4				4					6
	6	5	2	2	4	5	5	4				2				4					6				4	1	4	2	2				4				4					6
	6	5	2	2	4	5	5	4				2				4					6				3	1	4	2	2				4				4					6
	6	5	2	2	4	5	5	3				2				4					6				3	1	3	2	2				3				4					6
	6	5	2	2	4	5	4	3				2				4					6				3	1	3	2	2				3				4					6
	6	5	2	2	4	5	4	3				2				4					6				3	1	3	2	2				3				4					6
	6	5	2	2	4	5	4	3				2				4					6				2	1	3	2	2				3				4					6
	5	5	2	2	4	5	4	3				2				4					6				2	1	3	2	1				2				4					6
	5	5	2	2	4	4	4	3				2				4					6				2	1	3	2	1				2				4					6
	5	5	2	2	4	4	4	3				2				4					6				2	1	3	2	1				2				4					6
	5	5	2	2	4	4	4	3				2				4					6				2	1	2	1	1				2				4					6
	5	5	1	2	4	4	4	2				2				4					6				2	1	2	1	1				2				4					6
	5	5	1	2	4	4	4	2				2				4					6				2	1	2	1	1				2				4					6
	5	5	1	2	4	4	4	2				2				4					6				2	1	2	1	1				2				4					6
	5	4	1	2	4	4	4	2				2				4					6				1	1	1	1	1				2				4					6
	5	4	1	1	4	4	4	2				1				4					6				1	1	1	1	1				1				4					6
	5	3	1	1	4	4	4	2				1				4					6				1	1	1	1	1				1				4					6
	5	3	1	1	3	4	4	2				1				4					6			2 Doctoral students	6	6	6	6	6				1				4					6
	5	3	1	1	3	4	4	2				1				4					6				6	6	6	6	6			2 Assisstance from advisors	6				3					6
	5	2	1	1	3	4	4	2				1				4					6				6	6	6	6	6				6				3					6
	5	2	1	1	3	3	3	2				1				4					6				6	6	6	6	6				6				3					6
	5	1	1	1	3	3	3	2				1				4					6				6	6	6	5	6				6				3					6
	5	1	1	1	2	3	3	2				1				4					6				6	6	6	5	6				6				3					6
	2	1	1	1	2	3	3	1				1				4					6				6	6	6	5	6				5				3					6
	2	1	1	1	1	3	1	1				1				4					6				6	6	6	5	6				4				3					6
2 Doctoral students	6	6	2	6	6	6	6	6			2 Words	6				4					6				6	6	6	5	6				3				2					6
	6	6	2	6	6	6	6	6				6				4					6				6	6	6	4	6				3				2					6
	6	6	2	6	6	6	6	6				6				4					6				6	6	6	4	6				3				2					6
	6	6	2	6	6	6	6	6				6				4					6				6	6	6	4	6				3				2					6
	6	6	2	6	6	6	6	6				6				4					6				6	6	6	3	6				3				2					6
	6	6	2	6	6	6	6	6				6				3					6				6	6	6	3	6				2				2					6
	6	6	2	6	6	6	6	6				6				3					6				6	6	6	3	6				2				2					6
	6	6	2	6	6	6	6	6				6				3					6				6	6	6	3	6				2				2					6
	6	6	2	6	6	6	6	6				6				3					6				6	6	6	3	6				2				1					6
	6	6	2	6	6	6	6	6				6				3					6				6	6	6	3	5				2				1					6
	6	6	2	6	6	6	6	6				6				3					6				6	6	6	3	5				2			2 Assisstance from advisors	6					6
	6	6	2	6	6	6	6	6				6				3					6				6	6	6	3	5				2				6					6
	6	6	2	6	6	6	6	6				6				3					6				6	6	6	2	5				2				6					6
	6	6	2	6	6	6	6	6				6				2					6				6	6	6	2	5				2				6					6
	6	6	2	6	6	6	6	6				6				2					6				6	6	6	2	5				2				6					6
	6	6	2	6	6	6	6	6				6				2					6				6	6	6	2	5				2				6					6
	6	6	2	6	6	6	6	6				6				2					6				6	6	6	2	5				2				6					6
	6	6	2	5	6	6	6	6				6				2					6				6	6	6	2	5				2				6					6
	6	6	2	5	6	6	6	6				6				2					6				6	6	6	2	5				2				6					6
	6	6	2	5	6	6	6	6				6				2					6				6	6	6	2	5				2				6					6
	6	6	2	5	6	6	6	6				6				2					6				6	6	6	2	5				1				6					6
	6	6	2	5	6	6	6	6				6				2					6				6	6	6	2	5				1				6					6
	6	6	2	5	6	6	6	6				6				2					6				6	6	6	2	5				1				6					6
	6	6	2	5	6	6	6	6				6				2					6				6	6	6	2	4				1				6					6
	6	6	2	5	6	6	6	6				6				2					6				6	6	6	2	4				1				6					6
	6	6	2	5	6	6	6	6				6				2					6				6	6	6	2	4				1				6					6
	6	6	2	5	6	6	6	6				6				2					6				6	5	6	2	4				1				6					6
	6	6	2	5	6	6	6	6				6				2					6				6	5	6	2	4				1				6					6
	6	6	2	5	6	6	6	6				6				1					6				6	5	6	2	4				1				6					6
	6	6	2	5	6	6	6	6				6				1					6				6	5	6	1	4				1				6					6
	6	6	2	5	6	6	6	6				6				1					6				6	5	6	1	4				1				6					6
	6	6	2	5	6	6	6	6				6				1					6				6	5	6	1	4				1				6					6
	6	6	2	5	6	6	6	6				6			2 Words	6					6				6	5	6	1	4				1				6					6
	6	6	2	5	6	6	6	6				6				6					6				6	5	6	1	4				1				6					6
	6	6	2	5	6	6	6	6				6				6					6				6	5	6	1	4				1				6					6
	6	6	2	5	6	6	6	6				6				6					6				6	5	6	1	4				1				6					6
	6	6	2	5	6	6	6	6				6				6					6				6	5	6	1	4				1				6					6
	6	6	2	5	6	6	6	6				6				6					6				6	5	6	1	4				1				6					6
	6	6	2	5	6	6	6	6				6				6					6				6	5	5	1	4				1				6					6
	6	6	2	5	6	6	6	5				6				6					6				6	5	5	1	4				1				6					6
	6	6	2	5	6	6	6	5				6				6					6				6	5	5	1	4				1				6					6
	6	6	2	5	6	6	6	5				6				6					6				6	5	5	1	4				1				6					6
	6	6	2	5	6	6	6	5				6				6					6				6	5	5	1	4				1				6					6
	6	6	2	5	6	6	6	5				5				6					6				6	5	5	1	4				1				6					6
	6	6	2	5	6	6	6	5				5				6					6				6	4	5	1	4				1				5					6
	6	6	2	5	6	6	6	5				5				6					6				5	4	5	1	4				1				5					6
	6	6	2	5	6	6	6	5				5				6					6				5	4	5	1	4				1				5					6
	6	6	2	5	6	6	6	5				5				6					6				5	4	5	1	4				1				5					6
	6	6	2	5	6	6	6	5				5				6					6				5	4	5	1	3				1				5					6
	6	6	2	5	6	6	6	5				5				6					6				5	4	5	1	3				1				5					6
	6	6	2	5	6	6	6	5				5				6					6				5	4	4	1	3				1				5					6
	6	6	2	5	6	6	6	5				5				6					6				5	4	4	1	3				1				5					6
	6	6	2	5	6	6	6	5				5				6					6				4	4	4	1	3				1				5					6
	6	6	2	5	6	6	6	5				5				6					6				4	4	4	1	3				1				5					6
	6	6	2	5	6	6	6	4				5				6					6				4	4	4	1	3				1				5					6
	6	6	2	5	6	6	6	4				5				6					6				4	4	4	1	3				1				5					6
	6	6	2	5	6	6	6	4				5				6					6				4	4	4	1	3				1				5					6
	6	6	2	5	6	6	6	4				5				6					6				4	4	4	1	3				1				5					6
	6	6	2	5	6	6	6	4				5				6					6				4	4	4	1	3				1				5					6
	6	6	2	4	6	6	6	4				5				6					6				4	4	4	1	3				1				5					6
	6	6	2	4	6	6	6	4				5				6					6				4	4	4	1	3				1				5					6
	6	6	2	4	6	6	6	4				5				6					6				4	4	4	1	3				1				5					6
	6	6	2	4	6	6	6	4				4				6					6				4	4	4	1	3				1				4					6
	6	6	2	4	6	6	6	4				4				6					6				4	4	4	1	3				1				4					6
	6	5	2	4	6	6	6	4				4				6					6				4	4	4	1	3				1				4					5
	6	5	2	4	6	6	6	4				4				6					6				4	4	4	1	3				1				4					5
	6	5	2	4	6	6	6	4				4				6					6				4	4	4	1	3				1				4					5
	6	5	2	4	6	6	5	4				4				6					6				4	4	3	1	3				1				4					5
	6	5	2	4	6	6	5	4				4				6					6				4	4	3	1	2				1				4					5
	6	5	2	4	6	6	5	4				4				6					6				4	3	3	1	2				1				4					5
	6	5	2	4	6	6	5	4				4				6					6				4	3	3	1	2				1				4					5
	6	5	2	4	6	6	5	4				4				6					6				4	3	3	1	2				1				4					5
	6	5	2	4	6	6	5	4				4				6					6				3	3	3	1	2				1				4					5
	6	5	2	4	6	6	5	4				4				6					6				3	3	3	1	2			3 Assisstance from native Chinese speakers	6				4					5
	6	5	2	4	5	6	5	4				4				6					6				3	3	3	1	2				6				4					5
	6	5	1	4	5	6	4	4				4				6					6				3	2	3	1	2				6				4					5
	6	5	1	4	5	6	4	4				4				6					6				3	2	3	1	2				6				4					5
	6	5	1	4	5	6	4	4				4				6					6				3	2	2	1	2				6				4					5
	6	5	1	4	5	6	4	4				4				6					6				3	2	2	1	2				6				4					5
	6	5	1	4	5	6	4	4				3				6					6				2	2	2	1	1				6				4					4
	6	5	1	4	5	6	4	4				3				6					6				2	2	2	1	1				6				4					4
	6	5	1	4	5	5	4	4				3				6					6				2	2	1	1	1				6				4					4
	6	5	1	4	5	5	4	4				3				6					6				2	2	1	1	1				6				4					4
	6	5	1	4	5	5	4	4				3				6					6				2	2	1	1	1				6				4					4
	6	5	1	4	5	5	4	4				2				6					6				2	2	1	1	1				6				4					4
	6	5	1	4	5	5	4	4				2				6					6				2	2	1	1	1				6				4					4
	6	5	1	4	5	5	4	4				1				6					6				2	2	1	1	1				6				4					4
	6	5	1	4	5	5	4	4			3 Sentence construction	6				6					6				1	1	1	1	1				6				3					4
	6	5	1	4	4	5	4	4				6				6					6				1	1	1	1	1				6				3					4
	6	5	1	4	4	5	4	4				6				6					6			3 Master's students	6	6	6	6	6				6				3					4
	6	5	1	4	4	5	4	4				6				6					6				6	6	6	6	6				6				3					4
	6	5	1	4	4	5	4	4				6				6					6				6	6	6	6	6				6				3					4
	6	5	1	3	4	4	4	4				6				6					6				6	6	6	6	6				6				3					4
	6	5	1	3	4	4	4	4				6				6					6				6	6	6	6	6				6				2					4
	5	5	1	3	4	4	4	4				6				6					6				6	6	6	6	6				6				2					4
	5	5	1	3	4	4	4	3				6				6					6				6	6	6	6	6				6				2					4
	5	5	1	3	4	4	4	3				6				6					6				6	6	6	6	6				6				2					4
	5	5	1	3	4	4	4	3				6				6					6				6	6	6	6	6				6				2					4
	5	5	1	3	4	4	4	3				6				6					6				6	6	6	6	6				6				2					4
	5	5	1	3	4	4	4	3				6				6					6				6	6	6	6	6				6				2					4
	5	5	1	2	4	4	4	3				6				6					6				6	6	6	6	6				5				2					4
	5	5	1	2	4	4	4	3				6				6					6				6	6	6	6	6				5				2					4
	5	5	1	2	4	4	4	3				6				6					6				6	6	6	6	6				5				2					4
	5	5	1	2	4	4	4	3				6				6					6				6	6	6	5	6				5				2					4
	5	5	1	2	3	4	4	3				6				6					6				6	6	6	5	6				5				2					4
	5	5	1	2	3	4	4	3				6				6					6				6	6	6	5	6				5				1					4
	5	5	1	2	3	4	4	2				6				5					6				6	6	6	5	6				5				1					4
	5	4	1	2	3	4	4	2				6				5					6				6	6	6	5	6				5			3 Assisstance from native Chinese speakers	6					4
	5	4	1	2	3	3	4	2				6				5					6				6	6	6	5	6				5				6					4
	5	4	1	2	3	3	4	2				6				5					6				6	6	6	5	5				5				6					4
	5	3	1	2	3	3	3	2				6				5					6				6	6	6	5	5				5				6					4
	5	3	1	2	3	3	3	2				6				5					6				6	6	6	5	5				5				6					4
	5	2	1	2	3	3	2	2				6				5					6				6	6	6	5	5				5				6					4
	4	2	1	2	3	3	2	2				6				5					6				6	6	6	5	5				5				6					4
	4	2	1	2	2	2	2	2				6				5					6				6	6	6	5	5				5				6					4
	4	2	1	1	2	2	1	1				6				5					6				6	6	6	5	5				5				6					4
	4	1	1	1	2	2	1	1				6				5					6				6	6	6	5	5				5				6					4
	2	1	1	1	1	2	1	1				6				5					6				6	6	6	4	5				5				6					4
	2	1	1	1	1	1	1	1				6				5					6				6	6	6	4	5				5				6					4
3 Master's students	6	6	2	6	6	6	6	6				6				5					6				6	6	6	4	5				5				6					4
	6	6	2	6	6	6	6	6				6				4					6				6	6	6	4	5				5				6					4
	6	6	2	6	6	6	6	6				6				4					6				6	6	6	4	5				5				6					4
	6	6	2	6	6	6	6	6				6				4					6				6	6	6	4	5				5				6					4
	6	6	2	6	6	6	6	6				6				4					6				6	6	6	4	5				5				6					3
	6	6	2	6	6	6	6	6				6				4					6				6	6	6	3	5				5				6					3
	6	6	2	6	6	6	6	6				6				4					6				6	6	6	3	5				5				6					3
	6	6	2	6	6	6	6	6				6				4					6				6	6	6	3	5				5				6					3
	6	6	2	6	6	6	6	6				6				4					6				6	6	6	3	5				5				6					3
	6	6	2	6	6	6	6	6				6				4					6				6	6	6	3	5				5				6					3
	6	6	2	6	6	6	6	6				6				4					6				6	6	6	3	5				5				6					3
	6	6	2	6	6	6	6	6				6				4					6				6	6	6	3	5				5				6					3
	6	6	2	6	6	6	6	6				6				4					6				6	6	6	3	5				5				6					3
	6	6	2	6	6	6	6	6				6				4					6				6	6	6	3	4				5				6					3
	6	6	2	6	6	6	6	6				6				4					6				6	6	6	3	4				4				6					2
	6	6	2	6	6	6	6	6				6				4					6				6	6	6	3	4				4				6					2
	6	6	2	6	6	6	6	6				6				4					6				6	6	6	3	4				4				6					2
	6	6	2	6	6	6	6	6				6				3					6				6	6	6	3	4				4				6					2
	6	6	2	6	6	6	6	6				6				3					6				6	6	6	2	4				4				6					2
	6	6	2	6	6	6	6	6				6				3					6				6	6	6	2	4				4				6					2
	6	6	2	6	6	6	6	6				6				3					6				6	6	6	2	4				3				6					2
	6	6	2	6	6	6	6	6				6				3					6				6	6	6	2	4				3				6					2
	6	6	2	6	6	6	6	6				6				3					6				6	6	6	2	4				3				6					2
	6	6	2	6	6	6	6	6				6				3					6				6	6	6	2	4				3				6					2
	6	6	2	6	6	6	6	6				6				3					6				6	6	6	2	4				3				6					2
	6	6	2	6	6	6	6	6				6				3					6				6	6	6	2	4				3				6					1
	6	6	2	6	6	6	6	6				5				3					6				6	6	6	2	4				3				6					1
	6	6	2	6	6	6	6	6				5				2					6				6	6	6	2	4				2				6					1
	6	6	2	6	6	6	6	6				5				2					6				6	6	6	2	4				2				6			2 Assisstance from advisors		6
	6	6	2	6	6	6	6	6				5				2					6				6	6	6	2	4				2				6					6
	6	6	2	6	6	6	6	6				5				1					6				6	6	6	2	4				2				6					6
	6	6	2	6	6	6	6	6				5				1					6				6	6	6	2	4				1				6					6
	6	6	2	6	6	6	6	6				5			3 Sentence construction	6					6				6	6	6	1	4				1				6					6
	6	6	2	6	6	6	6	6				5				6					6				6	6	6	1	4				1				6					6
	6	6	2	6	6	6	6	6				5				6					6				6	6	6	1	4			4 Assisstance from native English Speakers	6				5					6
	6	6	2	6	6	6	6	6				5				6					6				6	6	6	1	4				6				5					6
	6	6	2	6	6	6	6	6				5				6					6				6	6	6	1	4				6				5					6
	6	6	2	6	6	6	6	6				5				6					6				6	6	6	1	4				6				5					6
	6	6	2	6	6	6	6	6				4				6					6				6	5	6	1	4				6				5					6
	6	6	2	6	6	6	6	6				4				6					6				6	5	6	1	4				6				5					6
	6	6	2	6	6	6	6	6				4				6					6				6	5	6	1	4				6				5					6
	6	6	2	6	6	6	6	6				4				6					6				6	5	6	1	4				5				5					6
	6	6	2	6	6	6	6	6				4				6					6				6	5	6	1	4				5				5					6
	6	6	2	6	6	6	6	6				4				6					6				6	5	6	1	4				5				5					6
	6	6	2	6	6	6	6	6				4				6					6				6	5	6	1	4				5				5					6
	6	6	2	6	6	6	6	6				4				6					6				6	5	6	1	3				5				5					6
	6	6	2	6	6	6	6	6				4				6					6				6	5	6	1	3				5				4					6
	6	6	2	6	6	6	6	6				4				6					6				6	5	6	1	3				5				4					6
	6	6	2	6	6	6	6	6				4				6					6				6	5	6	1	3				5				4					6
	6	6	2	6	6	6	6	6				4				6					6				6	5	6	1	3				5				4					6
	6	6	2	6	6	6	6	6				3				6					6				6	5	6	1	3				5				4					6
	6	6	2	6	6	6	6	6				3				6					6				6	5	6	1	3				5				4					6
	6	6	2	6	6	6	6	6				3				6					6				6	5	6	1	3				5				4					6
	6	6	2	6	6	6	6	6				3				6					6				6	5	6	1	3				5				4					6
	6	6	2	6	6	6	6	6				3				6					6				6	5	6	1	3				5				4					6
	6	6	2	6	6	6	6	6			4 Cohesive devices	6				6					6				6	5	6	1	3				5				4					6
	6	6	2	6	6	6	6	6				6				6					6				6	5	6	1	3				5				4					6
	6	6	2	6	6	6	6	6				6				6					6				6	5	6	1	3				4				4					6
	6	6	2	6	6	6	6	6				6				6					6				6	5	6	1	3				4				4					6
	6	6	2	6	6	6	6	6				6				6					6				6	5	6	1	3				4				4					6
	6	6	2	6	6	6	6	6				6				6					6				6	5	6	1	3				4				4					6
	6	6	2	6	6	6	6	6				6				6					6				6	5	6	1	3				4				4					6
	6	6	2	6	6	6	6	6				6				6					6				6	5	6	1	3				4				4					6
	6	6	2	6	6	6	6	6				6				6					6				6	5	6	1	3				4				3					6
	6	6	2	6	6	6	6	6				6				6					6				6	5	6	1	2				4				3					6
	6	6	2	6	6	6	6	6				6				6					6				6	5	6	1	2				4				3					6
	6	6	2	6	6	6	6	6				6				6					6				6	5	6	1	2				4				3					6
	6	6	2	6	6	6	6	6				6				6					6				6	5	6	1	2				4				3					6
	6	6	2	6	6	6	6	6				6				6					5				6	4	6	1	2				4				3					6
	6	6	2	6	6	6	6	6				6				6					5				6	4	6	1	2				4				3					6
	6	6	2	6	6	6	6	6				6				6					5				6	4	6	1	2				4				3					6
	6	6	2	6	6	6	6	6				6				6					5				6	4	6	1	2				3				3					6
	6	6	2	6	6	6	6	6				6				6					5				6	4	6	1	2				3				3					6
	6	6	2	6	6	6	6	6				6				6					5				6	4	6	1	2				3				2					6
	6	6	2	6	6	6	6	6				6				6					5				6	4	6	1	2				3				2					6
	6	6	2	6	6	6	6	6				6				6					5				6	4	6	1	2				3				2					6
	6	6	1	6	6	6	6	6				6				6					5				6	4	6	1	2				3				2					6
	6	6	1	6	6	6	6	6				6				6					5				6	4	6	1	2				3				1					6
	6	6	1	6	6	6	6	6				6				6					5				6	4	6	1	2				3				1					6
	6	6	1	6	6	6	6	6				6				6					5				6	4	6	1	2				3				1					6
	6	6	1	6	6	6	6	6				6				6					5				6	4	6	1	2				3				1					6
	6	6	1	6	6	6	6	6				6				6					5				6	4	6	1	2				2				1					6
	6	6	1	6	6	6	6	6				6				6					5				6	4	6	1	2				2				1					6
	6	6	1	6	6	6	6	6				6				6					5				6	4	6	1	2				2				1					6
	6	6	1	6	6	6	6	6				6				6					5				6	4	6	1	2				2				1					6
	6	6	1	6	6	6	6	6				6				6					5				6	4	6	1	2				2			4 Assisstance from native English Speakers	6					6
	6	6	1	6	6	6	6	6				6				6					5				6	4	6	1	2				2				6					6
	6	6	1	6	6	6	6	6				6				6					5				6	4	6	1	2				2				6					6
	6	6	1	6	6	6	6	6				6				6					5				6	4	5	1	2				2				6					6
	6	6	1	6	6	6	6	6				6				6					5				6	4	5	1	2				2				5					6
	6	6	1	6	6	6	6	6				6				6					5				6	4	5	1	2				2				5					6
	6	6	1	6	6	6	6	6				6				6					5				6	4	5	1	2				2				5					6
	6	6	1	6	6	6	6	6				6				6					5				6	4	5	1	2				2				5					6
	6	6	1	6	6	6	6	6				6				6					5				6	4	5	1	2				2				5					6
	6	6	1	6	6	6	6	6				6				6					5				6	4	5	1	2				2				4					6
	6	6	1	6	6	6	6	6				6				6					5				6	4	5	1	2				2				4					6
	6	6	1	6	6	6	6	6				6				6					5				6	4	5	1	2				2				4					5
	6	6	1	6	6	6	6	6				6				6					5				6	4	5	1	2				2				3					5
	6	6	1	6	6	6	6	6				6				6					5				6	4	5	1	2				2				3					5
	6	6	1	6	6	6	6	6				5				6					5				6	4	5	1	2				2				3					5
	6	6	1	6	6	6	6	6				5				6					5				6	4	5	1	2				2				3					5
	6	6	1	6	6	6	6	6				5				6					5				6	4	5	1	2				2				3					5
	6	6	1	6	6	6	6	6				5				6					5				6	4	5	1	2				2				3					5
	6	6	1	6	6	6	6	6				5				6					5				6	4	5	1	2				2				3					5
	6	6	1	6	6	6	6	6				5				6					5				6	4	5	1	2				2				3					5
	6	6	1	6	6	6	6	6				5				6					5				6	4	5	1	2				2				2					5
	6	6	1	6	6	6	6	6				5				6					5				6	4	5	1	2				2				2					5
	6	6	1	6	6	6	6	6				5				6					5				6	4	5	1	2				1				2					5
	6	6	1	6	6	6	6	6				5				6					5				6	4	5	1	2				1				2					5
	6	6	1	6	6	6	6	6				5				6					5				6	4	5	1	2				1				2					5
	6	6	1	6	6	6	6	6				5				6					5				6	4	5	1	2				1				2					5
	6	6	1	6	6	6	6	6				5				6					5				6	4	5	1	2				1				2					5
	6	6	1	6	6	6	6	6				5				6					5				6	4	5	1	2				1				2					5
	6	6	1	6	6	6	6	6				5				5					5				6	4	5	1	2				1				2					5
	6	6	1	6	6	6	6	6				5				5					5				6	4	5	1	2			5 Editing companies	6				2					5
	6	6	1	6	6	6	6	6				5				5					5				6	4	5	1	2				6				2					5
	6	6	1	6	6	6	6	6				5				5					5				6	4	5	1	2				6				2					5
	6	6	1	6	6	6	6	6				5				5					5				6	3	5	1	2				6				2					5
	6	6	1	6	6	6	6	6				5				5					5				6	3	5	1	2				6				2					5
	6	6	1	6	6	6	6	6				5				5					5				6	3	5	1	2				6				2					5
	6	6	1	6	6	6	6	6				5				5					5				6	3	5	1	2				6				2					5
	6	6	1	6	6	6	6	6				4				5					5				5	3	5	1	2				6				2					5
	6	6	1	6	6	6	6	6				4				5					5				5	3	4	1	2				6				1					5
	6	6	1	6	6	6	6	6				4				5					5				5	3	4	1	2				6				1					5
	6	6	1	6	6	6	6	6				4				4					5				5	3	4	1	2				6				1					5
	6	6	1	6	6	6	6	6				4				4					5				5	3	4	1	2				6				1					5
	6	6	1	6	6	6	6	6				4				4					5				5	3	4	1	1				6				1					4
	6	6	1	6	6	6	6	6				4				4					5				5	3	4	1	1				6				1					4
	6	6	1	6	6	6	6	6				4				4					5				5	3	4	1	1				6				1					4
	6	6	1	6	6	6	6	6				4				4					5				5	3	4	1	1				6				1					4
	6	6	1	6	6	6	6	6				4				4					5				5	3	4	1	1				6				1					4
	6	6	1	6	6	6	6	6				4				4					5				5	3	4	1	1				6				1					4
	6	6	1	6	6	6	6	6				4				4					5				5	3	4	1	1				6				1					4
	6	6	1	6	6	6	6	6				4				4					5				5	3	4	1	1				6				1					4
	6	6	1	6	6	6	6	6				4				4					5				5	3	4	1	1				6				1					4
	6	6	1	6	6	6	6	6				4				4					5				5	3	4	1	1				6				1					4
	6	6	1	6	6	6	6	6				4				4					5				4	3	4	1	1				5				1					4
	6	6	1	6	6	6	6	6				3				4					5				4	3	4	1	1				5				1					4
	6	6	1	6	6	6	6	6				3				4					5				4	3	4	1	1				5				1					4
	6	6	1	6	6	6	6	6				3				4					5				4	3	4	1	1				5				1					4
	6	6	1	6	6	6	6	6				3				3					5				4	3	4	1	1				5				1					4
	6	6	1	6	6	6	6	6				1				3					5				4	3	4	1	1				5				1					4
	6	6	1	6	6	6	6	6			5 Coherence	6				3					5				4	3	4	1	1				5				1					4
	6	6	1	6	6	6	6	6				6				3					5				4	3	4	1	1				5				1					4
	6	6	1	6	6	6	6	6				6				3					5				4	3	4	1	1				5				1					4
	6	6	1	6	6	6	6	6				6				3					5				4	3	4	1	1				5				1					4
	6	6	1	6	6	6	6	6				6				2					5				4	3	4	1	1				5				1					4
	6	6	1	6	6	6	6	6				6				2					5				4	3	4	1	1				5				1					4
	6	6	1	6	6	6	6	6				6				2					5				4	3	3	1	1				4				1					4
	6	6	1	6	6	6	6	6				6				2					5				4	3	3	1	1				4				1					4
	6	6	1	6	6	6	6	6				6				1					5				4	3	3	1	1				4				1					4
	6	6	1	6	6	6	6	6				6			4 Cohesive devices	6					5				4	3	3	1	1				4				1					4
	6	6	1	6	6	6	6	6				6				6					5				4	3	3	1	1				4				1					4
	6	6	1	6	6	6	6	6				6				6					5				4	3	3	1	1				4				1					4
	6	6	1	6	6	6	6	6				6				6					5				4	3	3	1	1				4				1					4
	6	6	1	6	6	6	6	6				6				6					5				4	3	3	1	1				4				1					4
	6	6	1	6	6	6	6	6				6				6					5				4	3	3	1	1				4				1					4
	6	6	1	6	6	6	6	6				6				6					5				4	3	3	1	1				4				1					4
	6	6	1	6	6	6	6	6				6				6					5				4	3	3	1	1				4				1					4
	6	6	1	6	6	6	6	6				6				6					5				4	3	3	1	1				4				1					4
	6	6	1	6	6	6	6	6				6				6					5				4	3	3	1	1				4				1					4
	6	6	1	6	6	6	6	6				6				6					5				4	2	3	1	1				4				1					4
	6	6	1	6	6	6	6	6				6				6					5				4	2	3	1	1				4				1					4
	6	6	1	6	6	6	6	6				6				6					5				4	2	3	1	1				4				1					4
	6	6	1	6	6	6	6	6				6				6					5				4	2	3	1	1				4				1					4
	6	6	1	6	6	6	6	6				6				6					5				4	2	3	1	1				3				1					4
	6	6	1	6	6	6	6	6				6				6					5				4	2	3	1	1				3				1					4
	6	6	1	6	6	6	6	6				6				6					5				4	2	3	1	1				3				1					4
	6	6	1	6	6	6	6	6				6				6					5				4	2	3	1	1				3				1					4
	6	6	1	6	6	6	6	6				6				6					5				4	2	3	1	1				3				1					4
	6	6	1	6	6	6	6	6				6				6					5				4	2	3	1	1				3				1					4
	6	6	1	6	6	6	6	6				5				6					5				4	2	3	1	1				3				1					4
	6	6	1	6	6	6	6	6				5				6					5				4	2	2	1	1				3				1					4
	6	6	1	6	6	6	6	6				5				6					5				4	2	2	1	1				3				1					4
	6	6	1	6	6	6	6	6				5				6					5				4	2	2	1	1				3				1					4
	6	6	1	6	6	6	6	6				5				6					5				4	2	2	1	1				3				1					3
	6	6	1	6	6	6	6	6				5				6					5				4	2	2	1	1				2				1					3
	6	6	1	6	6	6	6	6				5				6					4				4	2	2	1	1				2				1					3
	6	6	1	6	6	6	6	6				5				6					4				4	2	2	1	1				2				1					3
	6	6	1	6	6	6	6	6				5				6					4				4	2	2	1	1				2				1					3
	6	6	1	6	6	6	6	6				5				6					4				3	2	2	1	1				2				1					3
	6	6	1	6	6	6	6	6				5				6					4				3	2	2	1	1				2				1					3
	6	6	1	6	6	6	6	6				4				6					4				3	1	2	1	1				2			5 Editing companies	6					3
	6	6	1	6	6	6	6	6				4				6					4				3	1	2	1	1				2				6					3
	6	6	1	6	6	6	6	6				4				6					4				3	1	2	1	1				1				6					3
	6	6	1	6	6	6	6	6				4				6					4				3	1	2	1	1				1				6					3
	6	6	1	6	6	6	6	6				4				6					4				3	1	2	1	1				1				6					3
	6	6	1	6	6	6	6	6				4				6					4				3	1	2	1	1				1				6					3
	6	6	1	6	6	6	6	6				4				6					4				3	1	2	1	1				1				6					3
	6	6	1	6	6	6	6	6				4				6					4				3	1	1	1	1				1				6					3
	6	6	1	6	6	6	6	6				4				6					4				2	1	1	1	1				1				6					3
	6	6	1	6	6	6	6	6				4				6					4				2	1	1	1	1				1				6					3
	6	6	1	6	6	6	6	6				4				6					4				2	1	1	1	1				1				6					3
	6	6	1	6	6	6	6	6				4				6					4				2	1	1	1	1				1				6					3
	6	6	1	6	6	6	6	6				4				6					4				2	1	1	1	1								6					3
	6	6	1	6	6	6	6	6				4				6					4				2	1	1	1	1								6					3
	6	6	1	6	6	6	6	6				4				6					4				2	1	1	1	1								6					3
	6	6	1	6	6	6	6	6				4				6					4				2	1	1	1	1								6					3
	6	6	1	6	6	6	6	6				4				6					4				2	1	1	1	1								6					3
	6	6	1	6	6	6	6	6				4				6					4				2	1	1	1	1								5					3
	6	6	1	6	6	6	6	6				4				6					4				2	1	1	1	1								5					3
	6	6	1	6	6	6	6	6				4				6					4				1	1	1	1	1								5					3
	6	6	1	6	6	6	6	6				4				6					4				1	1	1	1	1								5					3
	6	6	1	6	6	6	6	6				4				6					4				1	1	1	1	1								5					3
	6	6	1	6	6	6	6	6				4				6					4																5					3
	6	6	1	6	6	6	6	6				4				6					4																5					3
	6	6	1	6	6	6	6	6				4				6					4																5					3
	6	6	1	6	6	6	6	6				3				6					4																5					3
	6	6	1	6	6	6	6	6				3				6					4																5					3
	6	6	1	6	6	6	6	6				3				6					4																5					3
	6	6	1	6	6	6	6	6				3				6					4																5					3
	6	6	1	6	6	6	6	6				3				6					4																5					3
	6	6	1	6	6	6	6	6				3				6					4																5					3
	6	6	1	6	6	6	6	6				3				6					4																4					3
	6	6	1	6	6	6	6	6				3				6					4																4					3
	6	6	1	6	6	6	6	6				2				6					4																4					3
	6	6	1	6	6	6	6	6				2				6					4																4					3
	6	6	1	6	6	6	6	6				2				6					4																4					3
	6	6	1	6	6	6	6	6				2				5					4																4					3
	6	6	1	6	6	6	6	6				2				5					4																4					2
	6	6	1	6	6	6	6	6				2				5					4																4					2
	6	6	1	6	6	6	6	6				2				5					4																4					2
	6	6	1	6	6	6	6	6				2				5					4																4					2
	6	6	1	6	6	6	6	6				2				5					4																4					2
	6	6	1	6	6	6	6	6				2				5					4																4					2
	6	6	1	6	6	6	6	6				2				5					4																4					2
	6	6	1	6	6	6	6	6				2				4					4																4					2
	6	6	1	6	6	6	6	6				1				4					4																4					2
	6	6	1	6	6	6	6	6				1				4					4																4					2
	6	6	1	6	6	6	6	6								4					4																4					2
	6	6	1	6	6	6	6	6								4					4																4					2
	6	6	1	6	6	6	6	6								4					4																4					2
	6	6	1	6	6	6	6	6								4					4																4					2
	6	6	1	6	6	6	6	6								4					4																4					2
	6	6	1	6	6	6	6	6								4					4																4					2
	6	6	1	6	6	6	6	6								4					4																4					2
	6	6	1	6	6	6	6	6								4					4																4					2
	6	6	1	6	6	6	6	6								4					4																4					2
	6	6	1	6	6	6	6	6								4					4																3					2
	6	6	1	6	6	6	6	6								4					4																3					2
	6	6	1	6	6	6	6	6								4					4																3					1
	6	6	1	6	6	6	6	6								4					4																3					1
	6	6	1	6	6	6	6	6								4					4																3					1
	6	6	1	6	6	6	6	6								4					4																3					1
	6	6	1	6	6	6	6	6								4					4																3					1
	6	6	1	6	6	6	6	6								4					4																3					1
	6	6	1	6	6	6	6	6								4					4																3					1
	6	6	1	6	6	6	6	6								4					4																3					1
	6	6	1	6	6	6	6	6								4					4																3					1
	6	6	1	6	6	6	6	6								4					4																3					1
	6	6	1	6	6	6	6	6								4					4																3					1
	6	6	1	6	6	6	6	6								4					4																3					1
	6	6	1	6	6	6	6	6								4					4																3					1
	6	6	1	6	6	6	6	6								4					3																3					1
	6	6	1	6	6	6	6	6								4					3																3					1
	6	6	1	6	6	6	6	6								4					3																3					1
	6	6	1	6	6	6	6	6								4					3																3					1
	6	6	1	6	6	6	6	6								4					3																3					1
	6	6	1	6	6	6	6	6								4					3																2					1
	6	6	1	6	6	6	6	6								4					3																2					1
	6	6	1	6	6	6	6	6								4					3																2					1
	6	6	1	6	6	6	6	6								3					3																2					1
	6	6	1	6	6	6	6	6								3					3																2			3 Assisstance from native Chinese speakers		6
	6	6	1	6	6	6	6	6								2					3																2					6
	6	6	1	6	6	6	6	6								2					3																2					6
	6	6	1	6	6	6	6	6								2					3																2					6
	6	6	1	6	6	6	6	6								1					3																2					6
	6	6	1	6	6	6	6	6								1					3																2					6
	6	6	1	6	6	6	6	6								1					3																2					6
	6	6	1	6	6	6	6	6								1					3																1					6
	6	6	1	6	6	6	6	6							5 Coherence	6					3																1					6
	6	6	1	6	6	6	6	6								6					3																1					6
	6	6	1	6	6	6	6	6								6					3																1					6
	6	6	1	6	6	6	6	6								6					3																1					6
	6	6	1	5	6	6	6	6								6					3																1					6
	6	6	1	5	6	6	6	6								6					3																1					6
	6	6	1	5	6	6	6	6								6					3																1					6
	6	6	1	5	6	6	6	6								6					2																1					6
	6	6	1	5	6	6	5	6								6					2																1					6
	6	6	1	5	6	6	5	6								6					2																					6
	6	6	1	5	6	6	5	6								6					2																					6
	6	6	1	5	6	6	5	6								6					2																					6
	6	6	1	5	6	6	5	6								6					2																					6
	6	6	1	5	6	6	5	6								6					2																					6
	6	6	1	5	6	6	5	6								6					2																					6
	6	6	1	5	6	6	5	6								6					2																					6
	6	6	1	5	6	6	5	6								6					2																					6
	6	6	1	5	6	6	5	6								6					2																					6
	6	6	1	5	6	6	5	6								6					2																					6
	6	6	1	5	6	6	5	6								6					2																					6
	6	6	1	5	6	6	5	6								6					2																					6
	6	6	1	5	6	6	5	6								6					2																					6
	6	6	1	5	6	6	5	6								6					2																					6
	6	6	1	5	6	6	5	6								6					2																					6
	6	6	1	5	6	6	5	6								6					2																					6
	6	6	1	5	6	6	5	6								6					2																					6
	6	6	1	5	6	6	5	6								6					2																					6
	6	6	1	5	6	6	5	6								6					1																					6
	6	6	1	5	6	6	5	6								6					1																					6
	6	6	1	5	6	6	5	6								6					1																					6
	6	6	1	5	6	6	5	6								6					1																					6
	6	6	1	5	6	6	5	5								6					1																					6
	6	6	1	5	6	6	5	5								6					1																					6
	6	6	1	5	6	6	5	5								6					1																					6
	6	6	1	5	6	6	5	5								6					1																					6
	6	6	1	5	6	6	5	5								6					1																					6
	6	6	1	5	6	6	5	5								6					1																					6
	6	6	1	5	6	6	5	5								6					1																					6
	6	6	1	5	6	6	5	5								6					1																					6
	6	6	1	5	6	6	5	5								5					1																					6
	6	6	1	5	6	6	5	5								5					1																					6
	6	6	1	5	6	6	5	5								5					1																					6
	6	6	1	5	6	6	5	5								5					1																					6
	6	6	1	5	6	6	5	5								5					1																					6
	6	6	1	5	6	6	5	5								5					1																					6
	6	6	1	5	6	6	5	5								5					1																					6
	6	6	1	5	6	6	5	5								5					1																					6
	6	6	1	5	6	6	5	5								5					1																					6
	6	6	1	5	6	6	5	5								5					1																					6
	6	6	1	5	6	6	5	5								5					1																					6
	6	6	1	5	6	6	5	5								5				2 Words	6																					6
	6	6	1	5	5	6	5	5								5					6																					6
	6	6	1	5	5	6	5	5								5					6																					6
	6	6	1	5	5	6	5	5								5					6																					6
	6	6	1	5	5	6	5	5								4					6																					6
	6	6	1	5	5	6	5	5								4					6																					6
	6	6	1	5	5	6	5	5								4					6																					6
	6	6	1	5	5	6	5	5								4					6																					6
	6	6	1	5	5	6	5	5								4					6																					6
	6	6	1	5	5	6	5	5								4					6																					6
	6	6	1	5	5	6	5	5								4					6																					6
	6	5	1	5	5	6	5	5								4					6																					6
	6	5	1	5	5	6	5	5								4					6																					6
	6	5	1	5	5	6	5	5								4					6																					6
	6	5	1	5	5	6	5	5								4					6																					6
	6	5	1	5	5	6	5	5								4					6																					6
	6	5	1	5	5	6	5	5								4					6																					6
	6	5	1	5	5	6	5	5								4					6																					6
	6	5	1	5	5	6	5	5								4					6																					6
	6	5	1	5	5	6	5	5								4					6																					6
	6	5	1	5	5	6	5	5								4					6																					6
	6	5	1	5	5	6	5	5								4					6																					6
	6	5	1	5	5	6	5	5								4					6																					6
	6	5	1	5	5	6	5	5								4					6																					6
	6	5	1	5	5	6	5	5								4					6																					6
	6	5	1	5	5	6	5	5								4					6																					6
	6	5	1	5	5	6	5	5								4					6																					6
	6	5	1	5	5	6	5	5								4					6																					6
	6	5	1	5	5	6	5	5								4					6																					6
	6	5	1	5	5	6	5	5								4					6																					6
	6	5	1	5	5	6	5	5								4					6																					6
	6	5	1	5	5	6	5	5								4					6																					6
	6	5	1	5	5	6	5	5								4					6																					6
	6	5	1	5	5	6	5	5								4					6																					6
	6	5	1	5	5	6	5	5								4					6																					6
	6	5	1	5	5	6	5	5								4					6																					6
	6	5	1	5	5	6	5	5								4					6																					6
	6	5	1	5	5	6	5	5								4					6																					6
	6	5	1	5	5	6	5	5								4					6																					6
	6	5	1	5	5	6	5	5								4					6																					6
	6	5	1	5	5	6	5	5								4					6																					6
	6	5	1	5	5	6	5	5								4					6																					6
	6	5	1	5	5	6	5	5								4					6																					6
	6	5	1	5	5	6	5	5								4					6																					6
	6	5	1	5	5	6	5	5								4					6																					6
	6	5	1	5	5	6	5	5								3					6																					6
	6	5	1	5	5	6	5	5								3					6																					6
	6	5	1	5	4	5	5	5								3					6																					6
	6	5	1	5	4	5	5	4								3					6																					6
	6	5	1	5	4	5	5	4								3					6																					6
	6	5	1	5	4	5	5	4								3					6																					6
	6	5	1	5	4	5	5	4								3					6																					6
	6	5	1	5	4	5	5	4								3					6																					6
	6	5	1	5	4	5	5	4								3					6																					6
	6	5	1	5	4	5	5	4								3					6																					6
	6	5	1	5	4	5	5	4								3					6																					6
	6	5	1	5	4	5	5	4								2					6																					6
	6	5	1	5	4	5	5	4								2					6																					6
	6	5	1	5	4	5	5	4								2					6																					6
	6	5	1	5	4	5	5	4								2					6																					6
	6	5	1	5	4	5	5	4								2					6																					5
	6	5	1	5	4	5	5	4								2					6																					5
	6	5	1	5	4	5	5	4								2					6																					5
	6	5	1	4	4	5	5	4								2					6																					5
	6	5	1	4	4	5	5	4								2					6																					5
	6	5	1	4	4	5	5	4								1					6																					5
	6	5	1	4	4	5	5	4								1					6																					5
	6	5	1	4	4	5	5	4								1					6																					5
	6	5	1	4	4	5	5	4								1					6																					5
	6	5	1	4	4	5	5	4													6																					5
	6	5	1	4	4	5	4	4													6																					5
	6	5	1	4	4	5	4	4													6																					5
	6	5	1	4	4	5	4	4													6																					5
	6	5	1	4	4	5	4	4													6																					5
	6	5	1	4	4	5	4	4													6																					5
	6	5	1	4	4	5	4	4													6																					5
	6	5	1	4	4	5	4	4													6																					5
	6	5	1	4	4	5	4	4													6																					5
	6	5	1	4	4	5	4	4													6																					5
	6	5	1	4	4	5	4	4													6																					5
	5	5	1	4	4	5	4	4													6																					5
	5	5	1	4	4	4	4	4													6																					5
	5	5	1	4	4	4	4	4													6																					5
	5	5	1	4	4	4	4	4													6																					5
	5	5	1	4	4	4	4	4													6																					5
	5	5	1	4	4	4	4	4													6																					5
	5	5	1	4	4	4	4	4													6																					5
	5	5	1	4	4	4	4	4													6																					5
	5	5	1	4	4	4	4	4													6																					5
	5	5	1	4	4	4	4	4													6																					5
	5	5	1	4	4	4	4	4													6																					5
	5	5	1	4	4	4	4	4													6																					5
	5	5	1	4	4	4	4	4													6																					5
	5	5	1	4	4	4	4	4													6																					5
	5	5	1	4	4	4	4	4													6																					4
	5	5	1	4	4	4	4	4													6																					4
	5	5	1	4	4	4	4	4													6																					4
	5	5	1	4	4	4	4	4													6																					4
	5	5	1	4	4	4	4	4													6																					4
	5	5	1	4	4	4	4	4													6																					4
	5	5	1	4	4	4	4	4													6																					4
	5	5	1	4	4	4	4	4													6																					4
	5	5	1	4	4	4	4	4													6																					4
	5	5	1	4	4	4	4	4													6																					4
	5	5	1	4	4	4	4	4													6																					4
	5	5	1	4	4	4	4	4													6																					4
	5	5	1	4	4	4	4	4													6																					4
	5	5	1	4	4	4	4	4													6																					4
	5	5	1	4	4	4	4	4													6																					4
	5	5	1	4	4	4	4	4													6																					4
	5	5	1	4	4	4	4	4													6																					4
	5	5	1	4	4	4	4	4													6																					4
	5	5	1	4	4	4	4	4													6																					4
	5	5	1	4	4	4	4	4													6																					4
	5	5	1	4	4	4	4	4													6																					4
	5	5	1	4	4	4	4	4													6																					4
	5	5	1	4	4	4	4	4													6																					4
	5	5	1	4	4	4	4	4													6																					4
	5	5	1	4	4	4	4	4													6																					4
	5	5	1	4	4	4	4	4													6																					4
	5	5	1	4	4	4	4	4													6																					3
	5	5	1	4	4	4	4	4													6																					3
	5	5	1	4	4	4	4	4													6																					3
	5	5	1	4	4	4	4	4													6																					3
	5	4	1	4	4	4	4	4													6																					3
	5	4	1	4	4	4	4	4													6																					3
	5	4	1	4	4	4	4	4													6																					3
	5	4	1	4	4	4	4	4													6																					3
	5	4	1	4	4	4	4	4													6																					3
	5	4	1	4	4	4	4	4													6																					3
	5	4	1	4	4	4	4	4													6																					3
	5	4	1	4	4	4	4	4													6																					3
	5	4	1	4	4	4	4	4													6																					3
	5	4	1	4	4	4	4	4													6																					3
	5	4	1	4	4	4	4	4													6																					3
	5	4	1	4	4	4	4	4													6																					3
	5	4	1	4	4	4	4	4													6																					3
	5	4	1	4	4	4	4	4													6																					3
	5	4	1	4	4	4	4	4													6																					3
	5	4	1	3	4	4	4	4													6																					3
	5	4	1	3	4	4	4	4													6																					3
	5	4	1	3	4	4	4	4													6																					3
	5	4	1	3	4	4	4	4													6																					3
	5	4	1	3	4	4	4	4													6																					3
	5	4	1	3	3	4	4	4													6																					2
	5	4	1	3	3	4	4	4													6																					2
	5	4	1	3	3	4	4	4													6																					2
	5	4	1	3	3	4	4	4													6																					2
	5	4	1	3	3	4	4	4													6																					2
	5	4	1	3	3	4	4	4													6																					2
	5	4	1	3	3	4	4	4													6																					2
	5	4	1	3	3	4	4	4													6																					2
	5	4	1	3	3	4	4	4													6																					2
	5	4	1	3	3	4	4	4													6																					2
	5	4	1	3	3	4	4	4													6																					2
	5	4	1	3	3	4	4	4													6																					2
	5	4	1	3	3	4	4	4													6																					2
	5	4	1	3	3	4	4	4													6																					2
	5	4	1	3	3	4	4	4													6																					2
	5	4	1	3	3	4	4	4													6																					2
	5	4	1	3	3	4	4	4													6																					2
	4	4	1	3	3	4	3	4													6																					1
	4	4	1	3	3	4	3	4													6																					1
	4	3	1	2	3	4	3	4													6																					1
	4	3	1	2	3	4	3	4													6																					1
	4	3	1	2	3	3	3	4													6																					1
	4	3	1	2	3	3	3	4													6																					1
	4	3	1	2	3	3	3	4													6																					1
	4	3	1	2	3	3	3	4													6																					1
	4	3	1	2	3	3	3	3													6																					1
	4	3	1	2	3	3	3	3													6																					1
	4	3	1	2	3	3	3	3													6																					1
	4	3	1	2	3	3	3	3													6																					1
	4	3	1	2	3	3	3	3													6																					1
	4	3	1	2	3	3	3	3													6																					1
	4	3	1	2	3	3	3	3													6																					1
	4	3	1	2	3	3	3	3													6																			4 Assisstance from native English Speakers		6
	4	3	1	2	3	3	3	3													6																					6
	4	3	1	2	3	3	3	3													6																					6
	4	3	1	2	3	3	3	3													6																					6
	4	3	1	2	3	3	3	3													6																					6
	4	3	1	2	3	3	3	3													6																					6
	4	3	1	2	3	3	3	3													6																					6
	4	3	1	1	3	3	3	3													6																					6
	4	3	1	1	3	3	3	3													6																					6
	4	3	1	1	3	3	3	3													6																					6
	4	3	1	1	3	3	3	3													6																					6
	4	3	1	1	2	3	3	3													6																					6
	4	3	1	1	2	3	2	2													6																					6
	4	3	1	1	2	3	2	2													6																					6
	3	3	1	1	2	3	2	2													6																					5
	3	3	1	1	2	3	2	2													6																					5
	3	2	1	1	2	2	2	2													6																					5
	3	2	1	1	2	2	2	2													6																					5
	3	2	1	1	2	2	2	2													6																					5
	3	2	1	1	2	2	2	2													6																					5
	3	2	1	1	2	2	2	2													6																					5
	3	2	1	1	2	2	1	2													6																					5
	3	2	1	1	2	1	1	1													6																					5
	3	2	1	1	2	1	1	1													6																					5
	2	2	1	1	2	1	1	1													6																					5
	2	2	1	1	2	1	1	1													6																					5
	2	2	1	1	1	1	1	1													6																					5
	2	2	1	1	1	1	1	1													6																					5
	1	2	1	1	1	1	1	1													6																					4
	1	1	1	1	1	1	1	1													6																					4
																					6																					4
																					6																					4
																					6																					4
																					6																					4
																					6																					4
																					6																					3
																					6																					3
																					6																					3
																					6																					3
																					6																					3
																					6																					3
																					6																					3
																					6																					3
																					6																					3
																					6																					3
																					6																					3
																					6																					3
																					6																					3
																					6																					2
																					6																					2
																					6																					2
																					6																					2
																					6																					2
																					6																					2
																					6																					2
																					6																					2
																					6																					2
																					6																					2
																					6																					2
																					6																					2
																					6																					2
																					6																					2
																					6																					1
																					6																					1
																					6																					1
																					6																					1
																					6																					1
																					6																					1
																					6																					1
																					6																					1
																					6																					1
																					6																					1
																					6																					1
																					6																					1
																					6																					1
																					6																					1
																					6																					1
																					6																					1
																					6																					1
																					6																					1
																					6																					1
																					6																					1
																					6																					1
																					6																					1
																					6																					1
																					6																					1
																					6																					1
																					6																					1
																					6																					1
																					6																					1
																					6																					1
																					6																					1
																					6																					1
																					6																					1
																					6																					1
																					6																					1
																					6																					1
																					6																					1
																					6																					1
																					6																					1
																					6																					1
																					6																					1
																					6																					1
																					6																					1
																					6																					1
																					6																					1
																					6																					1
																					6																					1
																					6																					1
																					6																					1
																					6																					1
																					6																					1
																					6																					1
																					6																					1
																					6																					1
																					6																					1
																					6																					1
																					6																					1
																					6																					1
																					6																					1
																					6																					1
																					6																					1
																					6																					1
																					6																					1
																					6																					1
																					6																					1
																					6																					1
																					6																					1
																					6																					1
																					6																					1
																					6																					1
																					6																					1
																					6																					1
																					6																					1
																					6																					1
																					6																					1
																					6																					1
																					6																					1
																					6																					1
																					6																					1
																					6																					1
																					6																					1
																					6																					1
																					6																					1
																					6																					1
																					5																					1
																					5																					1
																					5																					1
																					5																					1
																					5																					1
																					5																					1
																					5																					1
																					5																					1
																					5																					1
																					5																					1
																					5																					1
																					5																					1
																					5																					1
																					5																					1
																					5																					1
																					5																					1
																					5																					1
																					5																					1
																					5																					1
																					5																					1
																					5																					1
																					5																					1
																					5																					1
																					5																					1
																					5																					1
																					5																					1
																					5																					1
																					5																					1
																					5																					1
																					5																					1
																					5																					1
																					5																					1
																					5																					1
																					5																					1
																					5																					1
																					5																					1
																					5																					1
																					5																					1
																					5																					1
																					5																					1
																					5																					1
																					5																					1
																					5																					1
																					5																					1
																					5																					1
																					5																					1
																					4																					1
																					4																					1
																					4																					1
																					4																					1
																					4																					1
																					4																					1
																					4																					1
																					4																					1
																					4																					1
																					4																					1
																					4																					1
																					4																					1
																					4																					1
																					4																					1
																					4																					1
																					4																					1
																					4																					1
																					4																					1
																					4																					1
																					4																					1
																					4																					1
																					4																					1
																					4																					1
																					4																					1
																					4																					1
																					4																					1
																					4																					1
																					4																					1
																					4																					1
																					4																					1
																					4																					1
																					4																					1
																					4																					1
																					4																					1
																					4																					1
																					4																					1
																					4																					1
																					4																					1
																					4																					1
																					4																					1
																					4																					1
																					4																					1
																					4																					1
																					4																			5 Editing companies		6
																					4																					6
																					4																					6
																					4																					6
																					4																					6
																					4																					6
																					4																					6
																					4																					6
																					4																					6
																					4																					6
																					4																					6
																					4																					6
																					4																					6
																					4																					6
																					4																					6
																					4																					6
																					4																					6
																					4																					6
																					4																					6
																					4																					6
																					4																					5
																					4																					5
																					4																					5
																					4																					5
																					4																					5
																					4																					5
																					4																					5
																					4																					5
																					4																					5
																					4																					5
																					4																					5
																					4																					5
																					4																					5
																					4																					5
																					4																					5
																					4																					5
																					4																					5
																					4																					5
																					4																					5
																					4																					5
																					4																					5
																					4																					5
																					4																					5
																					4																					4
																					4																					4
																					4																					4
																					4																					4
																					4																					4
																					4																					4
																					4																					4
																					4																					4
																					4																					4
																					4																					4
																					4																					4
																					3																					4
																					3																					4
																					3																					4
																					3																					4
																					3																					4
																					3																					4
																					3																					4
																					3																					4
																					3																					4
																					3																					4
																					3																					4
																					3																					4
																					3																					4
																					3																					4
																					3																					4
																					3																					4
																					3																					4
																					3																					4
																					3																					4
																					3																					4
																					3																					4
																					3																					3
																					3																					3
																					3																					3
																					3																					3
																					3																					3
																					3																					3
																					3																					3
																					3																					3
																					3																					3
																					3																					3
																					3																					3
																					3																					3
																					3																					3
																					3																					3
																					3																					3
																					3																					3
																					3																					3
																					3																					3
																					3																					3
																					3																					2
																					3																					2
																					3																					2
																					2																					2
																					2																					2
																					2																					2
																					2																					2
																					2																					2
																					2																					2
																					2																					2
																					2																					2
																					2																					2
																					2																					2
																					2																					2
																					2																					2
																					2																					2
																					2																					2
																					2																					2
																					1																					2
																					1																					2
																					1																					2
																					1																					2
																				3 Sentence construction	6																					2
																					6																					2
																					6																					2
																					6																					2
																					6																					2
																					6																					2
																					6																					2
																					6																					2
																					6																					2
																					6																					2
																					6																					2
																					6																					2
																					6																					2
																					6																					2
																					6																					2
																					6																					2
																					6																					2
																					6																					2
																					6																					2
																					6																					2
																					6																					2
																					6																					2
																					6																					2
																					6																					2
																					6																					2
																					6																					2
																					6																					2
																					6																					2
																					6																					2
																					6																					2
																					6																					2
																					6																					2
																					6																					2
																					6																					2
																					6																					2
																					6																					2
																					6																					2
																					6																					2
																					6																					2
																					6																					2
																					6																					1
																					6																					1
																					6																					1
																					6																					1
																					6																					1
																					6																					1
																					6																					1
																					6																					1
																					6																					1
																					6																					1
																					6																					1
																					6																					1
																					6																					1
																					6																					1
																					6																					1
																					6																					1
																					6																					1
																					6																					1
																					6																					1
																					6																					1
																					6																					1
																					6																					1
																					6																					1
																					6																					1
																					6																					1
																					6																					1
																					6																					1
																					6																					1
																					6																					1
																					6																					1
																					6																					1
																					6																					1
																					6																					1
																					6																					1
																					6																					1
																					6																					1
																					6																					1
																					6																					1
																					6																					1
																					6																					1
																					6																					1
																					6																					1
																					6																					1
																					6																					1
																					6																					1
																					6																					1
																					6																					1
																					6																					1
																					6																					1
																					6																					1
																					6																					1
																					6																					1
																					6																					1
																					6																					1
																					6																					1
																					6																					1
																					6																					1
																					6																					1
																					6																					1
																					6																					1
																					6																					1
																					6																					1
																					6																					1
																					6																					1
																					6																					1
																					6																					1
																					6																					1
																					6																					1
																					6																					1
																					6																					1
																					6																					1
																					6																					1
																					6																					1
																					6																					1
																					6																					1
																					6																					1
																					6																					1
																					6																					1
																					6
																					6
																					6
																					6
																					6
																					6
																					6
																					6
																					6
																					6
																					6
																					6
																					6
																					6
																					6
																					6
																					6
																					6
																					6
																					6
																					6
																					6
																					6
																					6
																					6
																					6
																					6
																					6
																					6
																					6
																					6
																					6
																					6
																					6
																					6
																					6
																					6
																					6
																					6
																					6
																					6
																					6
																					6
																					6
																					6
																					6
																					6
																					6
																					6
																					6
																					6
																					6
																					6
																					6
																					6
																					6
																					6
																					6
																					6
																					6
																					6
																					6
																					6
																					6
																					6
																					6
																					6
																					6
																					6
																					6
																					6
																					6
																					6
																					6
																					6
																					6
																					6
																					6
																					6
																					6
																					6
																					6
																					6
																					6
																					6
																					6
																					6
																					6
																					6
																					6
																					6
																					6
																					6
																					6
																					6
																					6
																					6
																					6
																					6
																					6
																					6
																					6
																					6
																					6
																					6
																					6
																					6
																					6
																					6
																					6
																					6
																					6
																					6
																					6
																					6
																					6
																					6
																					6
																					6
																					6
																					6
																					6
																					6
																					6
																					6
																					6
																					6
																					6
																					6
																					6
																					6
																					6
																					6
																					6
																					6
																					6
																					6
																					6
																					6
																					6
																					6
																					6
																					6
																					6
																					6
																					6
																					6
																					6
																					6
																					6
																					6
																					6
																					6
																					6
																					6
																					6
																					6
																					6
																					6
																					6
																					6
																					6
																					6
																					6
																					6
																					6
																					6
																					6
																					6
																					6
																					6
																					6
																					6
																					6
																					6
																					6
																					6
																					6
																					6
																					6
																					6
																					6
																					6
																					6
																					6
																					6
																					6
																					6
																					6
																					6
																					6
																					6
																					6
																					6
																					6
																					6
																					6
																					6
																					6
																					6
																					6
																					6
																					6
																					6
																					6
																					6
																					6
																					6
																					6
																					6
																					6
																					6
																					6
																					6
																					6
																					6
																					6
																					6
																					6
																					6
																					6
																					6
																					6
																					6
																					6
																					6
																					6
																					6
																					6
																					6
																					6
																					6
																					6
																					6
																					6
																					6
																					6
																					6
																					6
																					6
																					6
																					6
																					6
																					6
																					6
																					6
																					6
																					6
																					6
																					5
																					5
																					5
																					5
																					5
																					5
																					5
																					5
																					5
																					5
																					5
																					5
																					5
																					5
																					5
																					5
																					5
																					5
																					5
																					5
																					5
																					5
																					5
																					5
																					5
																					5
																					5
																					5
																					5
																					5
																					5
																					5
																					5
																					5
																					4
																					4
																					4
																					4
																					4
																					4
																					4
																					4
																					4
																					4
																					4
																					4
																					4
																					4
																					4
																					4
																					4
																					4
																					4
																					4
																					4
																					4
																					4
																					4
																					4
																					4
																					4
																					4
																					4
																					4
																					4
																					4
																					4
																					4
																					4
																					4
																					4
																					4
																					4
																					4
																					4
																					4
																					4
																					4
																					4
																					4
																					4
																					4
																					4
																					4
																					4
																					4
																					4
																					4
																					4
																					4
																					4
																					4
																					4
																					4
																					4
																					4
																					4
																					4
																					4
																					4
																					4
																					4
																					4
																					4
																					4
																					4
																					4
																					4
																					4
																					4
																					4
																					4
																					4
																					4
																					4
																					4
																					4
																					4
																					3
																					3
																					3
																					3
																					3
																					3
																					3
																					3
																					3
																					3
																					3
																					3
																					3
																					3
																					3
																					3
																					3
																					3
																					3
																					3
																					3
																					3
																					3
																					3
																					3
																					3
																					3
																					2
																					2
																					2
																					2
																					2
																					2
																					1
																					1
																					1
																					1
																					1
																					1
																					1
																					1
																				4 Cohesive devices	6
																					6
																					6
																					6
																					6
																					6
																					6
																					6
																					6
																					6
																					6
																					6
																					6
																					6
																					6
																					6
																					6
																					6
																					6
																					6
																					6
																					6
																					6
																					6
																					6
																					6
																					6
																					6
																					6
																					6
																					6
																					6
																					6
																					6
																					6
																					6
																					6
																					6
																					6
																					6
																					6
																					6
																					6
																					6
																					6
																					6
																					6
																					6
																					6
																					6
																					6
																					6
																					6
																					6
																					6
																					6
																					6
																					6
																					6
																					6
																					6
																					6
																					6
																					6
																					6
																					6
																					6
																					6
																					6
																					6
																					6
																					6
																					6
																					6
																					6
																					6
																					6
																					6
																					6
																					6
																					6
																					6
																					6
																					6
																					6
																					6
																					6
																					6
																					6
																					6
																					6
																					6
																					6
																					6
																					6
																					6
																					6
																					6
																					6
																					6
																					6
																					6
																					6
																					6
																					6
																					6
																					6
																					6
																					6
																					6
																					6
																					6
																					6
																					6
																					6
																					6
																					6
																					6
																					6
																					6
																					6
																					6
																					6
																					6
																					6
																					6
																					6
																					6
																					6
																					6
																					6
																					6
																					6
																					6
																					6
																					6
																					6
																					6
																					6
																					6
																					6
																					6
																					6
																					6
																					6
																					6
																					6
																					6
																					6
																					6
																					6
																					6
																					6
																					6
																					6
																					6
																					6
																					6
																					6
																					6
																					6
																					6
																					6
																					6
																					6
																					6
																					6
																					6
																					6
																					6
																					6
																					6
																					6
																					6
																					6
																					6
																					6
																					6
																					6
																					6
																					6
																					6
																					6
																					6
																					6
																					6
																					6
																					6
																					6
																					6
																					6
																					6
																					6
																					6
																					6
																					6
																					6
																					6
																					6
																					6
																					6
																					6
																					6
																					6
																					6
																					6
																					6
																					6
																					6
																					6
																					6
																					6
																					6
																					6
																					6
																					6
																					6
																					6
																					6
																					6
																					6
																					6
																					6
																					6
																					6
																					6
																					6
																					6
																					6
																					6
																					6
																					6
																					6
																					6
																					6
																					6
																					6
																					6
																					6
																					6
																					6
																					6
																					6
																					6
																					6
																					6
																					6
																					6
																					6
																					6
																					6
																					6
																					6
																					6
																					6
																					6
																					6
																					6
																					6
																					6
																					6
																					6
																					6
																					6
																					6
																					6
																					6
																					6
																					6
																					6
																					6
																					6
																					6
																					6
																					6
																					6
																					6
																					6
																					5
																					5
																					5
																					5
																					5
																					5
																					5
																					5
																					5
																					5
																					5
																					5
																					5
																					5
																					5
																					5
																					5
																					5
																					5
																					5
																					5
																					5
																					5
																					5
																					5
																					5
																					5
																					5
																					5
																					5
																					5
																					5
																					5
																					5
																					5
																					5
																					5
																					5
																					5
																					5
																					5
																					5
																					5
																					5
																					5
																					5
																					5
																					5
																					5
																					5
																					5
																					5
																					5
																					5
																					5
																					5
																					5
																					5
																					5
																					5
																					5
																					5
																					5
																					5
																					5
																					5
																					5
																					5
																					5
																					5
																					5
																					5
																					5
																					5
																					5
																					5
																					5
																					5
																					5
																					5
																					5
																					5
																					5
																					5
																					5
																					5
																					5
																					5
																					5
																					5
																					5
																					5
																					5
																					5
																					5
																					5
																					5
																					5
																					5
																					5
																					5
																					5
																					5
																					5
																					5
																					5
																					5
																					5
																					5
																					5
																					5
																					5
																					4
																					4
																					4
																					4
																					4
																					4
																					4
																					4
																					4
																					4
																					4
																					4
																					4
																					4
																					4
																					4
																					4
																					4
																					4
																					4
																					4
																					4
																					4
																					4
																					4
																					4
																					4
																					4
																					4
[truncated: 633 more rows]
